# Supplementary material for: Vibrio cholerae genomic diversity within and between patients
Source: Microb Genom. 2017 Dec 7;3(12):e000142. doi: 10.1099/mgen.0.000142 (PMC5761273; doi:10.1099/mgen.0.000142)
Supplement: Supplementary File 2 [file mgen-3-142-s002.xlsx]

## Sheet: Feuil1
Sample name	Patient	Geographic location	Collection date (Day/Month/Year)	Library preparation	Sequencing instrument	Number of reads	Number of contigs	N50	Total length	SRA access number
B1C1_01	Patient B1-control	Bangladesh	27/11/2013	Nextera DNA	Illumina MiSeq PE250	1623323	237	151669	4104584	SRS2474843
B1C1_02	Patient B1-control	Bangladesh	27/11/2013	Nextera DNA	Illumina MiSeq PE250	1639501	249	151669	4109298	SRS2474844
B1C1_03	Patient B1-control	Bangladesh	27/11/2013	Nextera DNA	Illumina MiSeq PE250	1724464	239	151669	4106467	SRS2474845
B1C1_04	Patient B1-control	Bangladesh	27/11/2013	Nextera DNA	Illumina MiSeq PE250	1371380	240	151669	4106377	SRS2474846
B1C1_05	Patient B1-control	Bangladesh	27/11/2013	Nextera DNA	Illumina MiSeq PE250	1538280	234	151669	4104630	SRS2474848
B1C1_06	Patient B1-control	Bangladesh	27/11/2013	Nextera DNA	Illumina MiSeq PE250	1041130	225	169751	4102261	SRS2474847
B1C1_07	Patient B1-control	Bangladesh	27/11/2013	Nextera DNA	Illumina MiSeq PE250	1585865	238	169751	4105191	SRS2474849
B1C1_08	Patient B1-control	Bangladesh	27/11/2013	Nextera DNA	Illumina MiSeq PE250	671123	222	169751	4103226	SRS2474850
B1C1_10	Patient B1-control	Bangladesh	27/11/2013	Nextera DNA	Illumina MiSeq PE250	2162809	249	151669	4109408	SRS2474764
B1C1_11	Patient B1-control	Bangladesh	27/11/2013	Nextera DNA	Illumina MiSeq PE250	1124760	238	151669	4105472	SRS2474770
B1C1_12	Patient B1-control	Bangladesh	27/11/2013	Nextera DNA	Illumina MiSeq PE250	873793	250	130846	4107973	SRS2474757
B1C1_19	Patient B1-control	Bangladesh	27/11/2013	Nextera DNA	Illumina MiSeq PE250	1563003	246	151669	4108112	SRS2474758
B1C1	Patient B1	Bangladesh	27/11/2013	Nextera DNA	Illumina MiSeq PE250	3834747	248	151669	4109035	SRS2474755
B1C2	Patient B1	Bangladesh	27/11/2013	NEBNext Ultra II DNA	Illumina HiSeq 2500 PE125	3827672	296	156822	4118517	SRS2474756
B1C3	Patient B1	Bangladesh	27/11/2013	NEBNext Ultra II DNA	Illumina HiSeq 2500 PE125	2748688	255	169703	4105764	SRS2474761
B1C4	Patient B1	Bangladesh	27/11/2013	NEBNext Ultra II DNA	Illumina HiSeq 2500 PE125	3725603	267	169703	4107288	SRS2474762
B1C5	Patient B1	Bangladesh	27/11/2013	NEBNext Ultra II DNA	Illumina HiSeq 2500 PE125	3385706	264	169703	4107107	SRS2474759
B1C6	Patient B1	Bangladesh	27/11/2013	NEBNext Ultra II DNA	Illumina HiSeq 2500 PE125	3808769	270	169703	4107633	SRS2474760
B1C7	Patient B1	Bangladesh	27/11/2013	Nextera DNA	Illumina MiSeq PE250	1760925	236	169751	4105264	SRS2474754
B1C8	Patient B1	Bangladesh	27/11/2013	NEBNext Ultra II DNA	Illumina HiSeq 2500 PE125	3633227	257	169703	4105987	SRS2474753
B1C9	Patient B1	Bangladesh	27/11/2013	NEBNext Ultra II DNA	Illumina HiSeq 2500 PE125	3717698	261	169703	4106458	SRS2474790
B1C10	Patient B1	Bangladesh	27/11/2013	Nextera DNA	Illumina MiSeq PE250	1357609	231	151669	4104158	SRS2474789
B1C11	Patient B1	Bangladesh	27/11/2013	NEBNext Ultra II DNA	Illumina HiSeq 2500 PE125	3597902	255	169703	4105732	SRS2474788
B1C13	Patient B1	Bangladesh	27/11/2013	Nextera DNA	Illumina MiSeq PE250	647524	225	176537	4102723	SRS2474787
B1C14	Patient B1	Bangladesh	27/11/2013	Nextera DNA	Illumina MiSeq PE250	933793	229	169751	4102013	SRS2474786
B1C15	Patient B1	Bangladesh	27/11/2013	Nextera DNA	Illumina MiSeq PE250	2296852	229	151669	4109127	SRS2474785
B1C16	Patient B1	Bangladesh	27/11/2013	NEBNext Ultra II DNA	Illumina HiSeq 2500 PE125	1000977	229	151669	4102547	SRS2474784
B1C16b	Patient B1	Bangladesh	27/11/2013	Nextera DNA	Illumina MiSeq PE250	3464348	261	169703	409499	SRS2474783
B1C17	Patient B1	Bangladesh	27/11/2013	Nextera DNA	Illumina MiSeq PE250	2631259	243	151669	4108063	SRS2474792
B1C18	Patient B1	Bangladesh	27/11/2013	Nextera DNA	Illumina MiSeq PE250	2125615	238	155818	4105847	SRS2474791
B1C19	Patient B1	Bangladesh	27/11/2013	Nextera DNA	Illumina MiSeq PE250	2178959	250	151669	4109361	SRS2474794
B1C19b	Patient B1	Bangladesh	27/11/2013	NEBNext Ultra II DNA	Illumina HiSeq 2500 PE125	2634876	260	169703	4106491	SRS2474793
B1C20	Patient B1	Bangladesh	27/11/2013	NEBNext Ultra II DNA	Illumina HiSeq 2500 PE125	2953070	262	169703	4106646	SRS2474795
B2C1	Patient B2	Bangladesh	28/11/2013	NEBNext Ultra II DNA	Illumina HiSeq 2500 PE125	3733038	272	151584	4075077	SRS2474796
B2C2	Patient B2	Bangladesh	28/11/2013	NEBNext Ultra II DNA	Illumina HiSeq 2500 PE125	4301895	266	151578	4074120	SRS2474797
B2C3	Patient B2	Bangladesh	28/11/2013	Nextera DNA	Illumina MiSeq PE250	471682	236	157874	4070518	SRS2474798
B2C4	Patient B2	Bangladesh	28/11/2013	NEBNext Ultra II DNA	Illumina HiSeq 2500 PE125	3341811	264	157826	4074278	SRS2474799
B2C5	Patient B2	Bangladesh	28/11/2013	Nextera DNA	Illumina MiSeq PE250	709227	225	157874	4069172	SRS2474801
B2C6	Patient B2	Bangladesh	28/11/2013	Nextera DNA	Illumina MiSeq PE250	1680581	250	135102	4075106	SRS2474800
B2C7	Patient B2	Bangladesh	28/11/2013	Nextera DNA	Illumina MiSeq PE250	1072065	236	151669	4072378	SRS2474802
B2C8	Patient B2	Bangladesh	28/11/2013	Nextera DNA	Illumina MiSeq PE250	1288905	245	135090	4073841	SRS2474808
B2C9	Patient B2	Bangladesh	28/11/2013	Nextera DNA	Illumina MiSeq PE250	3421444	245	130846	4075189	SRS2474807
B2C10	Patient B2	Bangladesh	28/11/2013	Nextera DNA	Illumina MiSeq PE250	2023391	250	135055	4075986	SRS2474810
B2C10b	Patient B2	Bangladesh	28/11/2013	NEBNext Ultra II DNA	Illumina HiSeq 2500 PE125	3924430	275	157826	4075446	SRS2474809
B2C11	Patient B2	Bangladesh	28/11/2013	Nextera DNA	Illumina MiSeq PE250	2169510	253	130846	4076922	SRS2474804
B2C12	Patient B2	Bangladesh	28/11/2013	Nextera DNA	Illumina MiSeq PE250	2840630	243	135032	4073101	SRS2474803
B2C13	Patient B2	Bangladesh	28/11/2013	NEBNext Ultra II DNA	Illumina HiSeq 2500 PE125	3645297	274	135254	4075220	SRS2474806
B2C14	Patient B2	Bangladesh	28/11/2013	NEBNext Ultra II DNA	Illumina HiSeq 2500 PE125	3435358	272	151591	4075017	SRS2474805
B2C15	Patient B2	Bangladesh	28/11/2013	NEBNext Ultra II DNA	Illumina HiSeq 2500 PE125	3401625	264	151567	4074581	SRS2474812
B2C16	Patient B2	Bangladesh	28/11/2013	NEBNext Ultra II DNA	Illumina HiSeq 2500 PE125	3474542	271	151585	4075258	SRS2474811
B2C17	Patient B2	Bangladesh	28/11/2013	NEBNext Ultra II DNA	Illumina HiSeq 2500 PE125	3496877	266	151589	4074303	SRS2474829
B2C18	Patient B2	Bangladesh	28/11/2013	NEBNext Ultra II DNA	Illumina HiSeq 2500 PE125	4216757	275	151586	4077380	SRS2474830
B2C19	Patient B2	Bangladesh	28/11/2013	Nextera DNA	Illumina MiSeq PE250	2727584	251	130846	4076714	SRS2474826
B2C20	Patient B2	Bangladesh	28/11/2013	NEBNext Ultra II DNA	Illumina HiSeq 2500 PE125	3719730	255	157826	4073053	SRS2474828
B3C1	Patient B3	Bangladesh	02/12/2013	Nextera DNA	Illumina MiSeq PE250	812248	232	176538	4099381	SRS2474827
B3C2	Patient B3	Bangladesh	02/12/2013	Nextera DNA	Illumina MiSeq PE250	1350514	240	157874	4072263	SRS2474825
B3C3	Patient B3	Bangladesh	02/12/2013	NEBNext Ultra II DNA	Illumina HiSeq 2500 PE125	3570792	267	157826	4074455	SRS2474824
B3C4	Patient B3	Bangladesh	02/12/2013	Nextera DNA	Illumina MiSeq PE250	2775923	255	151669	4079954	SRS2474823
B3C5	Patient B3	Bangladesh	02/12/2013	Nextera DNA	Illumina MiSeq PE250	1246679	226	176537	4069178	SRS2474831
B3C6	Patient B3	Bangladesh	02/12/2013	Nextera DNA	Illumina MiSeq PE250	1427386	236	157874	4072420	SRS2474832
B3C7	Patient B3	Bangladesh	02/12/2013	Nextera DNA	Illumina MiSeq PE250	2492328	247	151669	4108190	SRS2474861
B3C7b	Patient B3	Bangladesh	02/12/2013	NEBNext Ultra II DNA	Illumina HiSeq 2500 PE125	4211143	273	157826	4107953	SRS2474860
B3C8	Patient B3	Bangladesh	02/12/2013	NEBNext Ultra II DNA	Illumina HiSeq 2500 PE125	3096105	261	176490	4073517	SRS2474859
B3C9	Patient B3	Bangladesh	02/12/2013	NEBNext Ultra II DNA	Illumina HiSeq 2500 PE125	3638626	293	157826	4101954	SRS2474858
B3C10	Patient B3	Bangladesh	02/12/2013	Nextera DNA	Illumina MiSeq PE250	4712114	250	151669	4076590	SRS2474865
B3C10b	Patient B3	Bangladesh	02/12/2013	NEBNext Ultra II DNA	Illumina HiSeq 2500 PE125	3914735	266	157826	4074279	SRS2474864
B3C11	Patient B3	Bangladesh	02/12/2013	NEBNext Ultra II DNA	Illumina HiSeq 2500 PE125	3936138	269	176489	4074855	SRS2474863
B3C12	Patient B3	Bangladesh	02/12/2013	Nextera DNA	Illumina MiSeq PE250	1957002	242	151669	4072906	SRS2474862
B3C13	Patient B3	Bangladesh	02/12/2013	Nextera DNA	Illumina MiSeq PE250	740226	230	157874	4070919	SRS2474867
B3C13b	Patient B3	Bangladesh	02/12/2013	NEBNext Ultra II DNA	Illumina HiSeq 2500 PE125	4369001	271	157826	4074970	SRS2474866
B3C14	Patient B3	Bangladesh	02/12/2013	NEBNext Ultra II DNA	Illumina HiSeq 2500 PE125	3722641	268	176489	4074557	SRS2474717
B3C15	Patient B3	Bangladesh	02/12/2013	NEBNext Ultra II DNA	Illumina HiSeq 2500 PE125	3563742	259	157826	4073090	SRS2474718
B3C16	Patient B3	Bangladesh	02/12/2013	Nextera DNA	Illumina MiSeq PE250	1885677	285	128825	4070740	SRS2474719
B3C17	Patient B3	Bangladesh	02/12/2013	Nextera DNA	Illumina MiSeq PE250	1639401	241	151669	4074506	SRS2474720
B3C18	Patient B3	Bangladesh	02/12/2013	Nextera DNA	Illumina MiSeq PE250	1416645	244	151669	4075466	SRS2474713
B3C19	Patient B3	Bangladesh	02/12/2013	NEBNext Ultra II DNA	Illumina HiSeq 2500 PE125	4103285	271	176489	4075286	SRS2474714
B3C20	Patient B3	Bangladesh	02/12/2013	NEBNext Ultra II DNA	Illumina HiSeq 2500 PE125	3917378	277	151574	4075241	SRS2474715
B4C1	Patient B4	Bangladesh	05/12/2013	NEBNext Ultra II DNA	Illumina HiSeq 2500 PE125	3716591	261	156881	4073245	SRS2474716
B4C2	Patient B4	Bangladesh	05/12/2013	Nextera DNA	Illumina MiSeq PE250	456557	222	176538	4068596	SRS2474711
B4C3	Patient B4	Bangladesh	05/12/2013	NEBNext Ultra II DNA	Illumina HiSeq 2500 PE125	3955732	270	151585	4074682	SRS2474712
B4C4	Patient B4	Bangladesh	05/12/2013	Nextera DNA	Illumina MiSeq PE250	1499617	240	152191	4075609	SRS2474734
B4C5	Patient B4	Bangladesh	05/12/2013	Nextera DNA	Illumina MiSeq PE250	1216438	231	176537	4070459	SRS2474733
B4C7	Patient B4	Bangladesh	05/12/2013	Nextera DNA	Illumina MiSeq PE250	641988	224	176537	4068896	SRS2474736
B4C8	Patient B4	Bangladesh	05/12/2013	Nextera DNA	Illumina MiSeq PE250	912909	227	176537	4069514	SRS2474735
B4C9	Patient B4	Bangladesh	05/12/2013	Nextera DNA	Illumina MiSeq PE250	2224789	249	150615	4075800	SRS2474738
B4C10	Patient B4	Bangladesh	05/12/2013	NEBNext Ultra II DNA	Illumina HiSeq 2500 PE125	4158593	263	151575	4073885	SRS2474737
B4C11	Patient B4	Bangladesh	05/12/2013	NEBNext Ultra II DNA	Illumina HiSeq 2500 PE125	4358997	270	151570	4074680	SRS2474740
B4C12	Patient B4	Bangladesh	05/12/2013	Nextera DNA	Illumina MiSeq PE250	1315995	243	151669	4074364	SRS2474739
B4C13	Patient B4	Bangladesh	05/12/2013	Nextera DNA	Illumina MiSeq PE250	2111845	244	150615	4075144	SRS2474742
B4C13b	Patient B4	Bangladesh	05/12/2013	NEBNext Ultra II DNA	Illumina HiSeq 2500 PE125	3522042	271	151600	4075732	SRS2474741
B4C14	Patient B4	Bangladesh	05/12/2013	Nextera DNA	Illumina MiSeq PE250	671353	224	150615	4069906	SRS2474765
B4C16	Patient B4	Bangladesh	05/12/2013	NEBNext Ultra II DNA	Illumina HiSeq 2500 PE125	3396697	265	176489	4074035	SRS2474766
B4C18	Patient B4	Bangladesh	05/12/2013	NEBNext Ultra II DNA	Illumina HiSeq 2500 PE125	3804530	264	151593	4073719	SRS2474763
B4C19	Patient B4	Bangladesh	05/12/2013	NEBNext Ultra II DNA	Illumina HiSeq 2500 PE125	3940622	265	176489	4075651	SRS2474721
B4C20	Patient B4	Bangladesh	05/12/2013	Nextera DNA	Illumina MiSeq PE250	1852588	246	150615	4075107	SRS2474769
B5C1	Patient B5	Bangladesh	05/12/2013	Nextera DNA	Illumina MiSeq PE250	857645	230	151669	4104438	SRS2474730
B5C1b	Patient B5	Bangladesh	05/12/2013	NEBNext Ultra II DNA	Illumina HiSeq 2500 PE125	3737411	273	169703	4108014	SRS2474767
B5C2	Patient B5	Bangladesh	05/12/2013	Nextera DNA	Illumina MiSeq PE250	2077585	249	151669	4108524	SRS2474768
B5C3	Patient B5	Bangladesh	05/12/2013	Nextera DNA	Illumina MiSeq PE250	1309771	246	151669	4108334	SRS2474771
B5C4	Patient B5	Bangladesh	05/12/2013	Nextera DNA	Illumina MiSeq PE250	1489968	231	169751	4103665	SRS2474772
B5C5	Patient B5	Bangladesh	05/12/2013	Nextera DNA	Illumina MiSeq PE250	584965	225	169751	4102378	SRS2474838
B5C6	Patient B5	Bangladesh	05/12/2013	Nextera DNA	Illumina MiSeq PE250	983306	226	176537	4102345	SRS2474839
B5C7	Patient B5	Bangladesh	05/12/2013	Nextera DNA	Illumina MiSeq PE250	2776996	245	151669	4108267	SRS2474836
B5C8	Patient B5	Bangladesh	05/12/2013	Nextera DNA	Illumina MiSeq PE250	2761595	245	151669	4108317	SRS2474835
B5C9	Patient B5	Bangladesh	05/12/2013	NEBNext Ultra II DNA	Illumina HiSeq 2500 PE125	3752711	270	169703	4107666	SRS2474842
B5C10	Patient B5	Bangladesh	05/12/2013	Nextera DNA	Illumina MiSeq PE250	1612795	231	176537	4103601	SRS2474841
B5C11	Patient B5	Bangladesh	05/12/2013	NEBNext Ultra II DNA	Illumina HiSeq 2500 PE125	3876786	262	169703	4106612	SRS2474840
B5C12	Patient B5	Bangladesh	05/12/2013	NEBNext Ultra II DNA	Illumina HiSeq 2500 PE125	3311174	264	169703	4106977	SRS2474837
B5C13	Patient B5	Bangladesh	05/12/2013	NEBNext Ultra II DNA	Illumina HiSeq 2500 PE125	3044433	270	169703	4107597	SRS2474833
B5C14	Patient B5	Bangladesh	05/12/2013	NEBNext Ultra II DNA	Illumina HiSeq 2500 PE125	3059253	269	169703	4107563	SRS2474834
B5C15	Patient B5	Bangladesh	05/12/2013	NEBNext Ultra II DNA	Illumina HiSeq 2500 PE125	3250033	260	169703	4106307	SRS2474818
B5C16	Patient B5	Bangladesh	05/12/2013	NEBNext Ultra II DNA	Illumina HiSeq 2500 PE125	4089186	262	169703	4106442	SRS2474819
B5C17	Patient B5	Bangladesh	05/12/2013	NEBNext Ultra II DNA	Illumina HiSeq 2500 PE125	3996126	263	169703	4106875	SRS2474822
B5C18	Patient B5	Bangladesh	05/12/2013	Nextera DNA	Illumina MiSeq PE250	1391739	245	151669	4109877	SRS2474821
B5C19	Patient B5	Bangladesh	05/12/2013	NEBNext Ultra II DNA	Illumina HiSeq 2500 PE125	3958888	261	169703	4106519	SRS2474815
B5C20	Patient B5	Bangladesh	05/12/2013	NEBNext Ultra II DNA	Illumina HiSeq 2500 PE125	2713009	258	169703	4106089	SRS2474816
H1C1	Patient H1	Haiti	18/04/2013	Nextera DNA	Illumina MiSeq PE250	877467	203	198546	4031939	SRS2474817
H1C1b	Patient H1	Haiti	18/04/2013	NEBNext Ultra II DNA	Illumina HiSeq 2500 PE125	3631957	269	197828	4044900	SRS2474820
H1C2	Patient H1	Haiti	18/04/2013	Nextera DNA	Illumina MiSeq PE250	1049786	253	141688	4029836	SRS2474813
H1C3	Patient H1	Haiti	18/04/2013	Nextera DNA	Illumina MiSeq PE250	946743	215	141688	4029836	SRS2474814
H1C4	Patient H1	Haiti	18/04/2013	Nextera DNA	Illumina MiSeq PE250	929014	202	197902	4034932	SRS2474774
H1C5	Patient H1	Haiti	18/04/2013	Nextera DNA	Illumina MiSeq PE250	1084320	204	199221	4030012	SRS2474773
H1C6	Patient H1	Haiti	18/04/2013	NEBNext Ultra II DNA	Illumina HiSeq 2500 PE125	2580425	234	198555	4036288	SRS2474776
H1C7	Patient H1	Haiti	18/04/2013	NEBNext Ultra II DNA	Illumina HiSeq 2500 PE125	3326790	246	197854	4039101	SRS2474775
H1C8	Patient H1	Haiti	18/04/2013	NEBNext Ultra II DNA	Illumina HiSeq 2500 PE125	3587343	248	197854	4037848	SRS2474778
H1C9	Patient H1	Haiti	18/04/2013	NEBNext Ultra II DNA	Illumina HiSeq 2500 PE125	3693592	256	197854	4039186	SRS2474777
H2C1	Patient H2	Haiti	22/04/2013	Nextera DNA	Illumina MiSeq PE250	1316535	221	197902	4038168	SRS2474780
H2C1b	Patient H2	Haiti	22/04/2013	NEBNext Ultra II DNA	Illumina HiSeq 2500 PE125	3962228	253	197854	4039095	SRS2474779
H2C2	Patient H2	Haiti	22/04/2013	Nextera DNA	Illumina MiSeq PE250	520484	212	197902	4032798	SRS2474782
H2C3	Patient H2	Haiti	22/04/2013	Nextera DNA	Illumina MiSeq PE250	1168659	337	197902	4100212	SRS2474781
H2C5	Patient H2	Haiti	22/04/2013	Nextera DNA	Illumina MiSeq PE250	1747064	225	197902	4037490	SRS2474745
H2C7	Patient H2	Haiti	22/04/2013	NEBNext Ultra II DNA	Illumina HiSeq 2500 PE125	2379006	251	197826	4039860	SRS2474746
H2C8	Patient H2	Haiti	22/04/2013	NEBNext Ultra II DNA	Illumina HiSeq 2500 PE125	3727531	249	197854	4038138	SRS2474743
H2C9	Patient H2	Haiti	22/04/2013	Nextera DNA	Illumina MiSeq PE250	573045	205	198603	4031941	SRS2474744
H2C10	Patient H2	Haiti	22/04/2013	NEBNext Ultra II DNA	Illumina HiSeq 2500 PE125	3911595	241	198555	4036198	SRS2474749
H3C1	Patient H3	Haiti	22/04/2013	NEBNext Ultra II DNA	Illumina HiSeq 2500 PE125	3370326	239	198555	4036351	SRS2474751
H3C2	Patient H3	Haiti	22/04/2013	Nextera DNA	Illumina MiSeq PE250	736217	208	235829	4030886	SRS2474747
H3C2b	Patient H3	Haiti	22/04/2013	NEBNext Ultra II DNA	Illumina HiSeq 2500 PE125	4024962	256	197854	4039537	SRS2474748
H3C3	Patient H3	Haiti	22/04/2013	NEBNext Ultra II DNA	Illumina HiSeq 2500 PE125	4353334	250	197854	4039640	SRS2474750
H3C4	Patient H3	Haiti	22/04/2013	NEBNext Ultra II DNA	Illumina HiSeq 2500 PE125	3903778	255	197854	4038619	SRS2474752
H3C5	Patient H3	Haiti	22/04/2013	Nextera DNA	Illumina MiSeq PE250	2397481	230	197902	4038987	SRS2474729
H3C5b	Patient H3	Haiti	22/04/2013	NEBNext Ultra II DNA	Illumina HiSeq 2500 PE125	2755120	261	197837	4047040	SRS2474728
H3C6	Patient H3	Haiti	22/04/2013	NEBNext Ultra II DNA	Illumina HiSeq 2500 PE125	3194813	246	198555	4037112	SRS2474727
H3C7	Patient H3	Haiti	22/04/2013	NEBNext Ultra II DNA	Illumina HiSeq 2500 PE125	4211549	250	198555	4037669	SRS2474726
H3C9	Patient H3	Haiti	22/04/2013	Nextera DNA	Illumina MiSeq PE250	902549	221	197902	4035932	SRS2474725
H3C10	Patient H3	Haiti	22/04/2013	Nextera DNA	Illumina MiSeq PE250	563974	209	197902	4030336	SRS2474724
TC01	0295900VCog	Bangladesh	15/03/2011	TruSeq gDNA	Illumina HiSeq 2000 PE100	7865568	NA	NA	NA	SRS2474723
TC02	0296000VCog	Bangladesh	15/03/2011	TruSeq gDNA	Illumina HiSeq 2000 PE100	8651849	NA	NA	NA	SRS2474722
TC03	0334050VCog	Bangladesh	12/06/2011	TruSeq gDNA	Illumina HiSeq 2000 PE100	9767121	NA	NA	NA	SRS2474732
TC04	0334750VCog	Bangladesh	14/06/2011	TruSeq gDNA	Illumina HiSeq 2000 PE100	7936862	NA	NA	NA	SRS2474731
TC05	0376700VCog	Bangladesh	18/10/2011	TruSeq gDNA	Illumina HiSeq 2000 PE100	9258620	NA	NA	NA	SRS2474702
TC06	0380800VCog	Bangladesh	27/10/2011	TruSeq gDNA	Illumina HiSeq 2000 PE100	9175229	NA	NA	NA	SRS2474704
TC07	0416050VCog	Bangladesh	04/02/2012	TruSeq gDNA	Illumina HiSeq 2000 PE100	10287310	NA	NA	NA	SRS2474705
TC08	0416900VCog	Bangladesh	06/02/2012	TruSeq gDNA	Illumina HiSeq 2000 PE100	11855630	NA	NA	NA	SRS2474706
TC09	0439950VCog	Bangladesh	26/03/2012	TruSeq gDNA	Illumina HiSeq 2000 PE100	10616817	NA	NA	NA	SRS2474708
TC10	0499850VCog	Bangladesh	20/07/2012	TruSeq gDNA	Illumina HiSeq 2000 PE100	8704334	NA	NA	NA	SRS2474707
TC11	0502100VCog	Bangladesh	27/07/2012	TruSeq gDNA	Illumina HiSeq 2000 PE100	8809661	NA	NA	NA	SRS2474709
TC12	0521850VCog	Bangladesh	16/10/2012	TruSeq gDNA	Illumina HiSeq 2000 PE100	8991804	NA	NA	NA	SRS2474710
TC13	0522850VCog	Bangladesh	19/10/2012	TruSeq gDNA	Illumina HiSeq 2000 PE100	8460771	NA	NA	NA	SRS2474701
TC14	0613650VCog	Bangladesh	13/04/2013	TruSeq gDNA	Illumina HiSeq 2000 PE100	9133601	NA	NA	NA	SRS2474703
TC15	0581450VCog	Bangladesh	16/04/2013	TruSeq gDNA	Illumina HiSeq 2000 PE100	9660550	NA	NA	NA	SRS2474855
TC16	0581750VCog	Bangladesh	17/04/2013	TruSeq gDNA	Illumina HiSeq 2000 PE100	8877079	NA	NA	NA	SRS2474854
TC17	0614250VCog	Bangladesh	15/07/2013	TruSeq gDNA	Illumina HiSeq 2000 PE100	8459855	NA	NA	NA	SRS2474856
TC18	0640400VCog	Bangladesh	01/10/2013	TruSeq gDNA	Illumina HiSeq 2000 PE100	8568118	NA	NA	NA	SRS2474857
TC19	0645550VCog	Bangladesh	13/10/2013	TruSeq gDNA	Illumina HiSeq 2000 PE100	8808074	NA	NA	NA	SRS2474852
TC20	0660600VCog	Bangladesh	14/12/2013	TruSeq gDNA	Illumina HiSeq 2000 PE100	8104136	NA	NA	NA	SRS2474853
TC21	0660800VCog	Bangladesh	15/12/2013	TruSeq gDNA	Illumina HiSeq 2000 PE100	10221217	NA	NA	NA	SRS2474851
