# Supplementary material for: Vibrio cholerae genomic diversity within and between patients
Source: Microb Genom. 2017 Dec 7;3(12):e000142. doi: 10.1099/mgen.0.000142 (PMC5761273; doi:10.1099/mgen.0.000142)
Supplement: Supplementary File 3 [file mgen-3-142-s003.xlsx]

## Sheet: Feuil1
Orthologous group	Group	Annotation	Putative function	Closest relative	Reference
OG0003575	A	M23 endopeptidase	Antibiotic resistance	Vibrio cholerae	Dorr et al., 2015			Mobile DNA
OG0003572	A	TetR regulator transcriptional	Antibiotic resistance	Providencia rettgeri	X
OG0003600	A	DNA polymerase V subunit UmuD	May directly contribute to induced mutagenesis under stress conditions	Vibrio cholerae	Norton et al., 2013			Phage/Plasmid machinery
OG0003586	A	MSHA pilin protein	Involved in bacterial-host cell adherence in Vibrio haemolyticus	Vibrio cholerae	O'Boyle et al., 2013
OG0003619	A	DEAD-box RNA helicase	Mediation of host-pathogen interactions in in the pathogenic fungus Cryptococcus neoformans	Vibrio cholerae	Heung et Del Poeta, 2005			Unknown
OG0003581	A	M subunit restriction enzyme	May impact adherence, colonization, and adaptation of Helicobacter pylori in the host environment	Vibrio cholerae	Vasu et Nagaraja., 2013
OG0003608	A	McrC restriction system	May impact adherence, colonization, and adaptation of Helicobacter pylori in the host environment	Vibrio cholerae	Vasu et Nagaraja., 2013			Antibiotic resistance
OG0003625	A	Mrr restriction system protein	May impact adherence, colonization, and adaptation of Helicobacter pylori in the host environment	Vibrio cholerae	Vasu et Nagaraja., 2013
OG0003607	A	type I restriction modification enzyme protein S	May impact adherence, colonization, and adaptation of Helicobacter pylori in the host environment	Vibrio cholerae	Vasu et Nagaraja., 2013			Other
OG0003590	A	BstXI restriction endonuclease	May impact adherence, colonization, and adaptation of Helicobacter pylori in the host environment	Vibrio cholerae	Vasu et Nagaraja., 2013
OG0003605	A	DDE superfamily endonuclease	Mobile DNA	Vibrio cholerae	X
OG0003604	A	integrase	Mobile DNA	Vibrio cholerae	X
OG0003562	A	IS4 transposase	Mobile DNA	Vibrio cholerae	X
OG0003610	A	IS4 transposase	Mobile DNA	Vibrio cholerae	X
OG0003609	A	IS5 transposase	Mobile DNA	Vibrio cholerae	X
OG0003829	A	tnsB Tn7 Transposon	Mobile DNA	Vibrio cholerae	X
OG0003617	A	transposase	Mobile DNA	Vibrio cholerae	X
OG0003592	A	transposase	Mobile DNA	Vibrio cholerae	X
OG0003618	A	DNA polymerase V	Resistance to DNA damage in Pseudomonas putida	Vibrio cholerae	Tark et al., 2005
OG0003588	A	MarR family transcriptional regulator	Resistance to multiple antibiotics	Vibrio cholerae	Wang et al., 2014
OG0003620	A	transcriptional regulator	Resistance to multiple antibiotics	Vibrio cholerae	Wang et al., 2014
OG0003582	A	DNA repair protein RadC	Resistance to oxidative killing by leucocytes in Caulobacter crescentus	Vibrio cholerae	Martins-Pinheiro et al., 2007
OG0003621	A	Uracil DNA glycosylase	Resistance to oxidative stress generated by leucocyte attacks and prevention of mutations in various pathogens	Vibrio alginolyticus	Venkatesh et al., 2003
OG0003593	A	efflux MFS tetracycline protein	Resistance to tetracycline	Vibrio splendidus	X
OG0003612	A	chemotaxis methyl-accepting protein	Response to specific environmental stimuli in Vibrio cholerae	Vibrio cholerae	Boin et al. 2004
OG0003566	A	AAA ATPase	Secretion of virulence factors in Mycobacteria	Vibrio cholerae	Houben et al., 2013
OG0003597	A	DNA polymerase III epsilon subunit	UKN	Vibrio cholerae	X
OG0003574	A	hypothetical	UKN	Vibrio cholerae	X
OG0003576	A	hypothetical	UKN	Vibrio cholerae	X
OG0003599	A	hypothetical	UKN	Vibrio cholerae	X
OG0003622	A	hypothetical	UKN	Vibrio cholerae	X
OG0003624	A	hypothetical	UKN	Vibrio cholerae	X
OG0003626	A	hypothetical	UKN	Vibrio cholerae	X
OG0003627	A	hypothetical	UKN	Vibrio cholerae	X
OG0003628	A	hypothetical	UKN	Vibrio cholerae	X
OG0003644	A	hypothetical	UKN	Vibrio cholerae	X
OG0003735	A	hypothetical	UKN	Vibrio cholerae	X
OG0003897	A	hypothetical	UKN	Vibrio cholerae	X
OG0003611	A	hypothetical	UKN	Vibrio cholerae	X
OG0003573	A	hypothetical	UKN	Vibrio cholerae	X
OG0003583	A	hypothetical	UKN	Vibrio cholerae	X
OG0003585	A	hypothetical	UKN	Vibrio cholerae	X
OG0003587	A	hypothetical	UKN	Vibrio cholerae	X
OG0003591	A	hypothetical	UKN	Vibrio cholerae	X
OG0003594	A	hypothetical	UKN	Vibrio cholerae	X
OG0003595	A	hypothetical	UKN	Vibrio cholerae	X
OG0003601	A	hypothetical	UKN	Vibrio cholerae	X
OG0003602	A	hypothetical	UKN	Vibrio cholerae	X
OG0003603	A	hypothetical	UKN	Vibrio cholerae	X
OG0003606	A	hypothetical	UKN	Vibrio cholerae	X
OG0003623	A	hypothetical	UKN	Vibrio fluvialis	X
OG0003630	A	hypothetical	UKN	Vibrio cholerae	X
OG0003643	A	hypothetical	UKN	Vibrio cholerae	X
OG0003614	A	hypothetical MULTISPECIES	UKN	Vibrio parahaemolyticus	X
OG0003634	A	hypothetical MULTISPECIES	UKN	Vibrio cholerae	X
OG0003791	A	hypothetical MULTISPECIES	UKN	Vibrio cholerae	X
OG0003571	A	hypothetical Uncharacterised	UKN	Vibrio cholerae	X
OG0003596	A	hypothetical Uncharacterised	UKN	Vibrio cholerae	X
OG0003598	A	hypothetical Uncharacterised	UKN	Vibrio cholerae	X
OG0003616	A	Vibrio hypothetical protein	UKN	Vibrio cholerae	X
OG0003613	A	WYL domain-containing	UKN	Providencia rettgeri	X
Orthologous group	Group	Annotation	Putative function	Closest relative	Reference
OG0003707	B	chaperone DnaK molecular	Buffer the deleterious phenotypic effects of mutations in Escherichia coli	Vibrio cholerae	Aguilar-Rodriguez et al., 2016
OG0003722	B	DNA methyltransferase	Deficiency in Salmonella enteridis confers susceptibility to high osmolarity and virulence attenuation	Vibrio cholerae	Chiok et al., 2013
OG0003685	B	NAD-dependent DNA ligase	Identified as a virulence factor in agent of leprospirosis	Vibrio cholerae	Picardeau, 2017
OG0003689	B	mobile integrase	Mobile DNA	Vibrio cholerae	X
OG0003723	B	lysozyme phage-related muraminidase	Phage machinery	Vibrio cholerae	X
OG0003724	B	major capsid P2	Phage machinery	Vibrio cholerae	X
OG0003698	B	morphogenesis phage virion	Phage machinery	Vibrio cholerae	X
OG0003697	B	phage capsid protein	Phage machinery	Vibrio cholerae	X
OG0003720	B	phage head completion protein	Phage machinery	Vibrio cholerae	X
OG0003710	B	phage regulatory CII protein	Phage machinery	Vibrio phage	X
OG0003683	B	phage tail protein	Phage machinery	Vibrio cholerae	X
OG0003721	B	portal phage terminase	Phage machinery	Vibrio cholerae	X
OG0003688	B	putative tail fiber assembly protein	Phage machinery	Vibrio cholerae	X
OG0003716	B	tail phage	Phage machinery	Vibrio cholerae	X
OG0003727	B	tail phage fiber	Phage machinery	Vibrio cholerae	X
OG0003705	B	tail protein	Phage machinery	Vibrio cholerae	X
OG0003713	B	tail tape measure protein	Phage machinery	Vibrio cholerae	X
OG0003726	B	terminase	Phage machinery	Vibrio cholerae	X
OG0003895	B	terminase	Phage machinery	Vibrio cholerae	X
OG0003686	B	terminase	Phage machinery	Vibrio cholerae	X
OG0003712	B	partitioning chromosome ParB	Plasmid machinery	Vibrio cholerae	X
OG0003695	B	replication gene A	Plasmid machinery	Vibrio cholerae	X
OG0003691	B	hypothetical	UKN	Vibrio cholerae	X
OG0003699	B	hypothetical	UKN	Vibrio cholerae	X
OG0003700	B	hypothetical	UKN	Vibrio cholerae	X
OG0003703	B	hypothetical	UKN	Vibrio cholerae	X
OG0003706	B	hypothetical	UKN	Vibrio phage	X
OG0003708	B	hypothetical	UKN	Vibrio cholerae	X
OG0003711	B	hypothetical	UKN	Vibrio cholerae	X
OG0003715	B	hypothetical	UKN	Vibrio cholerae	X
OG0003717	B	hypothetical	UKN	Vibrio cholerae	X
OG0003718	B	hypothetical	UKN	Vibrio cholerae	X
OG0003719	B	hypothetical	UKN	Vibrio cholerae	X
OG0003725	B	hypothetical	UKN	Vibrio cholerae	X
OG0003812	B	hypothetical	UKN	Vibrio cholerae	X
OG0003692	B	hypothetical	UKN	Vibrio cholerae	X
OG0003681	B	hypothetical	UKN	Vibrio cholerae	X
OG0003684	B	hypothetical	UKN	Vibrio cholerae	X
OG0003687	B	hypothetical	UKN	Vibrio cholerae	X
OG0003690	B	hypothetical	UKN	Vibrio cholerae	X
OG0003696	B	hypothetical	UKN	Vibrio cholerae	X
OG0003702	B	hypothetical	UKN	Vibrio cholerae	X
OG0003704	B	hypothetical	UKN	Vibrio cholerae	X
OG0003737	B	hypothetical	UKN	Vibrio cholerae	X
OG0003887	B	hypothetical	UKN	Vibrio cholerae	X
OG0003682	B	hypothetical	UKN	Vibrio cholerae	X
OG0003709	B	hypothetical phage protein	UKN	Vibrio cholerae	X
OG0003701	B	transcriptional regulator	UKN	Vibrio cholerae	X
OG0003830	B	hypothetical	UKN	Vibrio cholerae	X
OG0003742	B	hypothetical	UKN	Vibrio cholerae	X
Orthologous group	Group	Annotation	Putative function	Closest relative	Reference
OG0003770	C	transporter MFS efflux protein	Antibiotic resistance	Vibrio cholerae	X
OG0003760	C	ATP dependent RNA helicase HrpA	Major component of the T3SS, probably used for colonizatin of epithelial surfaces in Neisseria meningitidis	Vibrio cholerae	Tala et al., 2008
OG0003761	C	ATP-dependent Lon protease	Impact Pseudomonas aeruginosa virulence	Vibrio cholerae	Breindenstein et al., 2012
OG0003767	C	DNA-specific endonuclease I	Mobile DNA	Vibrio cholerae	X
OG0003768	C	IS21 transposase	Mobile DNA	Vibrio cholerae	X
OG0003758	C	ToxR-activated geneA	Protease (mucinase) secreted under ToxR-dependent conditions in Vibrio cholerae	Vibrio cholerae	Szabady et al., 2011
OG0003759	C	hypothetical ATPase SMC	Repair of double-strand breaks produced during DNA replication during macrophages proliferation in Salmonella	Vibrio cholerae	Cano et al., 2002
OG0003839	C	LysR transcriptional regulator	Required for virulence in Brucella abortus	Vibrio cholerae	Sheehan et al., 2015
OG0003764	C	DNA repair protein RadC	Resistance to oxidative killing by leucocytes in Caulobacter crescentus	Vibrio cholerae	Martins-Pinheiro et al., 2007
OG0003762	C	peroxiredoxin	Resistance to oxidative stress caused by macrophages in various bacteria	Vibrio cholerae	Kaihami et al., 2014
OG0003763	C	hypothetical	UKN	Vibrio cholerae	X
OG0003834	C	hypothetical	UKN	Vibrio cholerae	X
OG0003757	C	hypothetical	UKN	Vibrio cholerae	X
OG0003769	C	aldehyde dehydrogenase	Under controle of toxR in Vibrio cholerae, play a role in adhesion and virulence in Burkholderia pseudomallei	Vibrio cholerae	Parsot et Mekalanos, 2004; Al-Maleki et al., 2015
Orthologous group	Group	Annotation	Putative function	Closest relative	Reference
OG0003882	D	potassium-transporting ATPase subunit C	Already identified as a key virulence factor in Mycobacterium paratuberculosis	Staphylococcus sp.	Shin et al., 2006
OG0003865	D	clindamycin resistance transfer factor BtgB	Antibiotic resistance	Bacteroides sp.	X
OG0003871	D	outer membrane efflux protein	Antibiotic resistance	Bacteroides uniformis	X
OG0003886	D	GNAT N-acetyltransferase	Antibiotic resistance in various bacteria and production of virulence factor	Staphylococcus sp.	Favrot et al., 2016
OG0003858	D	phosphate transporter family protein	Biofilm formation in Proteus mirabilis	Bacteroides sp.	O'May et al., 2009
OG0003849	D	acid-resistance membrane protein	Essential for Helicobacter pylori survival in environments below pH 4.0	Bacteroides sp.	Rektorschek et al., 2000
OG0003851	D	cell FtsZ division	Homologue of ftsZ encoded by a plasmid required for virulence of Bacillus anthracis	Bacteroides vulgatus	Margolin, 2005
OG0003861	D	general stress protein	Instigate the SOS response after high pressure stress in Escherichia coli	Bacteroides sp.	Aertsen et Mitchiels, 2005
OG0003869	D	Holliday junction DNA helicase RuvA	Key enzyme for recombination and infectivity of Borrelia burgdorferi.	Bacteroides uniformis	Lin et al., 2009
OG0003868	D	txe/YoeB family addiction module toxin	Increase persistence of Mycobacterium tuberculosis against antibiotic	Bacteroides fragilis	Sala et al., 2014
OG0003856	D	toxin-antitoxin system Xre family	Promote biofilm formation in Acinetobacter baumannii	Bacteroides caccae	Jurėnaitė et al., 2013
OG0003859	D	transposase	Mobile DNA	Bacteroides fragilis	X
OG0003884	D	phosphoenolpyruvate phosphotransferase	Modulation of virulence genes in Vibrio cholerae	Staphylococcus sp.	Wang et al., 2015
OG0003852	D	FtsY recognition signal	Part of thetThe signal recognition particle pathway involved in pathegenesis of Streptococcus pyogenes	Bacteroides sp.	Rosch et al., 2008
OG0003853	D	plasmid hypothetical RelE	Plasmid machinery	Bacteroides fragilis	X
OG0003867	D	plasmid RepB unnamed	Plasmid machinery	Bacteroides fragilis	X
OG0003873	D	RelE toxin plasmid	Plasmid machinery	Bacteroides fragilis	X
OG0003855	D	replication B	Plasmid machinery	Bacteroides sp 2241	X
OG0003860	D	fumarylacetoacetate (FAA) hydrolase	UKN	Bacteroides sp.	X
OG0003857	D	hypothetical	UKN	Bacteroides sp.	X
OG0003863	D	hypothetical	UKN	Bacteroides sp.	X
OG0003870	D	hypothetical	UKN	Bacteroides sp.	X
OG0003885	D	hypothetical	UKN	Staphylococcus sp.	X
OG0003850	D	hypothetical	UKN	uncultured crASSphage	X
OG0003847	D	hypothetical	UKN	uncultured crASSphage	X
OG0003864	D	hypothetical	UKN	Bacteroides sp.	X
OG0003866	D	hypothetical	UKN	Bacteroides fragilis	X
OG0003883	D	hypothetical	UKN	Staphylococcus sp.	X
OG0003862	D	hypothetical plasmid protein	UKN	Bacteroides sp.	X
OG0003854	D	haloacid dehalogenase	Virulence-related role of a HAD family phosphatase in Porphyromonas gingivalis	Bacteroides uniformis	Tribble et al., 2006
